# Supplementary material for: Divergent regulation of Arabidopsis SAUR genes: a focus on the SAUR10-clade
Source: BMC Plant Biol. 2017 Dec 19;17:245. doi: 10.1186/s12870-017-1210-4 (PMC5735953; doi:10.1186/s12870-017-1210-4)
Supplement: Supplementary file 2 — Overview of published data showing the response of the individual Arabidopsis SAURs to auxin and BR. Table S2. Classes of SAUR genes based on Additional file 2: Table S1. Table S3. Primer sequences. (XLSX 38 kb) [file 12870_2017_1210_MOESM2_ESM.xlsx]

## Sheet: Add. Table 1
Additional Table 1. Overview of published data showing the response of the individual Arabidopsis SAURs to auxin and BR.
SAUR		AUXIN		PUTATIVE ARF TARGET								BR REGULATION				OTHER TRANSCRIPTION FACTORS
SAUR	AGI	REGULATION (1)		ARF 6 and 8 (2)		ARF 7 and 19 (3)		ARF5 (4)		ARF6 (5)		(6)		(7)		BZR1 (5)		PIF4 (5)
SAUR1	AT4G34770	up				SAUR1		SAUR1
SAUR2	AT4G34780
SAUR3	AT4G34790
SAUR4	AT4G34800	up
SAUR5	AT4G34810
SAUR6	AT2G21210									SAUR6								SAUR06
SAUR7	AT2G21200	up								SAUR7		up						SAUR07
SAUR8	AT2G16580
SAUR9	AT4G36110	up				SAUR9		SAUR9				up		up				SAUR09
SAUR10	AT2G18010	up						SAUR10		SAUR10		up		up		SAUR10		SAUR10
SAUR11	AT5G66260	up and down
SAUR12	AT2G21220											up						SAUR12
SAUR13	AT4G38825									SAUR13						SAUR13
SAUR14	AT4G38840	up and down								SAUR14						SAUR14		SAUR14
SAUR15	AT4G38850	up				SAUR15		SAUR15		SAUR15		up		up		SAUR15		SAUR15
SAUR16	AT4G38860	up								SAUR16		up		up		SAUR16		SAUR16
SAUR17	AT4G09530
SAUR18	AT3G51200	up and down
SAUR19	AT5G18010	up								SAUR19								SAUR19
SAUR20	AT5G18020	up								SAUR20								SAUR20
SAUR21	AT5G18030	up														SAUR21
SAUR22	AT5G18050	up								SAUR22								SAUR22
SAUR23	AT5G18060	up						SAUR23		SAUR23								SAUR23
SAUR24	AT5G18080	up								SAUR24								SAUR24
SAUR25	AT4G13790	up								SAUR25		up						SAUR25
SAUR26	AT3G03850	up								SAUR26						SAUR26		SAUR26
SAUR27	AT3G03840	up						SAUR27		SAUR27				up		SAUR27		SAUR27
SAUR28	AT3G03830	up						SAUR28		SAUR28				up		SAUR28		SAUR28
SAUR29	AT3G03820	up								SAUR29								SAUR29
SAUR30	AT5G53590	up								SAUR30
SAUR31	AT4G00880	down
SAUR32	AT2G46690
SAUR33	AT3G61900	up and down
SAUR34	AT4G22620	up				SAUR34
SAUR35	AT4G12410	up				SAUR35				SAUR35						SAUR35		SAUR35
SAUR36	AT2G45210	up and down						SAUR36		SAUR36		up				SAUR36		SAUR36
SAUR37	AT4G31320	down														SAUR37
SAUR38	AT2G24400
SAUR39	AT3G43120	up and down
SAUR40	AT1G79130
SAUR41	AT1G16510	up														SAUR41
SAUR42	AT2G28085	up
SAUR43	AT5G42410
SAUR44	AT5G03310	up and down								SAUR44						SAUR44
SAUR45	AT2G36210	up				SAUR45
SAUR46	AT2G37030	up														SAUR46		SAUR46
SAUR47	AT3G20220
SAUR48	AT3G09870	up
SAUR49	AT4G34750
SAUR50	AT4G34760	up								SAUR50						SAUR50		SAUR50
SAUR51	AT1G75580	up																SAUR51
SAUR52	AT1G75590	up and down								SAUR52						SAUR52		SAUR52
SAUR53	AT1G19840																	SAUR53
SAUR54	AT1G19830															SAUR54
SAUR55	AT5G50760
SAUR56	AT1G76190	up
SAUR57	AT3G53250	up and down														SAUR57		SAUR57
SAUR58	AT1G43040	down
SAUR59	AT3G60690	down														SAUR59
SAUR60	AT1G20470
SAUR61	AT1G29420	up								SAUR61						SAUR61
SAUR62	AT1G29430	up		SAUR62										up
SAUR63	AT1G29440	up		SAUR63				SAUR63		SAUR63				up		SAUR63		SAUR63
SAUR64	AT1G29450	up		SAUR64		SAUR64		SAUR64						up
SAUR65	AT1G29460	up		SAUR65										up
SAUR66	AT1G29500	up				SAUR66								up
SAUR67	AT1G29510	up		SAUR67						SAUR67						SAUR67
SAUR68	AT1G29490	up				SAUR68		SAUR68		SAUR68				up		SAUR68		SAUR68
SAUR69	AT5G10990									SAUR69								SAUR69
SAUR70	AT5G20810	up and down				SAUR70
SAUR71	AT1G56150															SAUR71
SAUR72	AT3G12830	down														SAUR72
SAUR73	AT3G03847
SAUR74	AT3G12955
SAUR75	AT5G27780	up
SAUR76	AT5G20820	up
REFERENCES
1	Paponov, Ivan A., Martina Paponov, William Teale, Margit Menges, Sohini Chakrabortee, James A. H. Murray, and Klaus Palme. “Comprehensive Transcriptome Analysis of Auxin Responses in Arabidopsis.” Molecular Plant 1, no. 2 (March 1, 2008): 321–37. doi:10.1093/mp/ssm021.
	Goda, Hideki, Shinichiro Sawa, Tadao Asami, Shozo Fujioka, Yukihisa Shimada, and Shigeo Yoshida. “Comprehensive Comparison of Auxin-Regulated and Brassinosteroid-Regulated Genes in Arabidopsis.” Plant Physiology 134, no. 4 (January 4, 2004): 1555–73. doi:10.1104/pp.103.034736.
	Bargmann, Bastiaan O R, Steffen Vanneste, Gabriel Krouk, Tal Nawy, Idan Efroni, Eilon Shani, Goh Choe, et al. “A Map of Cell Type-Specific Auxin Responses.” Molecular Systems Biology 9, no. 1 (2013): n/a – n/a. doi:10.1038/msb.2013.40.
	Chapman, Elisabeth J., Kathleen Greenham, Cristina Castillejo, Ryan Sartor, Agniezska Bialy, Tai-ping Sun, and Mark Estelle. “Hypocotyl Transcriptome Reveals Auxin Regulation of Growth-Promoting Genes through GA-Dependent and -Independent Pathways.” PLoS ONE 7, no. 5 (May 9, 2012): e36210. doi:10.1371/journal.pone.0036210.
	Delker, C., Pöschl, Y., Raschke, A., Ullrich, K., Ettingshausen, S., Hauptmann, V., Grosse, I., and Quint, M. (2010). Natural Variation of Transcriptional Auxin Response Networks in Arabidopsis thaliana. Plant Cell 22, 2184–2200.
	Kong, Y., Zhu, Y., Gao, C., She, W., Lin, W., Chen, Y., Han, N., Bian, H., Zhu, M., and Wang, J. (2013). Tissue-Specific Expression of SMALL AUXIN UP RNA41 Differentially Regulates Cell Expansion and Root Meristem Patterning in Arabidopsis. Plant Cell Physiol 54, 609–621.
2	Nagpal, P., Ellis, C.M., Weber, H., Ploense, S.E., Barkawi, L.S., Guilfoyle, T.J., Hagen, G., Alonso, J.M., Cohen, J.D., Farmer, E.E., et al. (2005). Auxin response factors ARF6 and ARF8 promote jasmonic acid production and flower maturation. Development 132, 4107–4118.
3	Okushima, Y., Overvoorde, P.J., Arima, K., Alonso, J.M., Chan, A., Chang, C., Ecker, J.R., Hughes, B., Lui, A., Nguyen, D., et al. (2005). Functional Genomic Analysis of the AUXIN RESPONSE FACTOR Gene Family Members in Arabidopsis thaliana: Unique and Overlapping Functions of ARF7 and ARF19. Plant Cell 17, 444–463.
4	Schlereth, A., Möller, B., Liu, W., Kientz, M., Flipse, J., Rademacher, E.H., Schmid, M., Jürgens, G., and Weijers, D. (2010). MONOPTEROS controls embryonic root initiation by regulating a mobile transcription factor. Nature 464, 913–916.
5	Oh, E., Zhu, J.-Y., Bai, M.-Y., Arenhart, R.A., Sun, Y., and Wang, Z.-Y. (2014). Cell elongation is regulated through a central circuit of interacting transcription factors in the Arabidopsis hypocotyl. eLife Sciences 3, e03031.
6	Goda, H., Sawa, S., Asami, T., Fujioka, S., Shimada, Y., and Yoshida, S. (2004). Comprehensive Comparison of Auxin-Regulated and Brassinosteroid-Regulated Genes in Arabidopsis. Plant Physiol. 134, 1555–1573.
7	Nemhauser, J.L., Mockler, T.C., and Chory, J. (2004). Interdependency of Brassinosteroid and Auxin Signaling in Arabidopsis. PLoS Biol 2, e258.

## Sheet: Add. Table 2
Additional Table 2. Classes of SAUR genes based on Additional Table 1
SAUR nr	AT-number		Up (Class I)		Not (Class II)		Down		Up and down
SAUR1	AT4G34770		AT1G16510		AT1G19830		AT1G43040		AT2G45210			AT2G45210
SAUR10	At2g18010		AT1G29420		AT1G19840		AT3G60690		AT3G12830			AT3G12830
SAUR11	AT5G66260		AT1G29430		AT1G20470		AT4G00880		AT3G43120			AT3G43120
SAUR12	AT2G21220		AT1G29440		AT1G56150		AT4G31320		AT3G51200			AT3G51200
SAUR13	AT4G38825		AT1G29450		AT1G79130				AT3G53250			AT3G53250
SAUR14	AT4G38840		AT1G29460		AT2G16580		4		AT3G61900			AT3G61900
SAUR15	At4g38850		AT1G29490		AT2G21210				AT4G38840			AT4G38840
SAUR16	At4g38860		AT1G29500		AT2G21220				AT5G03310			AT5G03310
SAUR17	AT4G09530		AT1G29510		AT2G24400				AT5G20810			AT5G20810
SAUR18	AT3G51200		AT1G75580		AT2G46690				AT5G66260			AT5G66260
SAUR19	At5g18010		AT1G76190		AT3G20220				AT1G75590			AT1G75590
SAUR2	AT4G34780		AT2G18010		AT4G09530							AT1G16510
SAUR20	At5g18020		AT2G21200		AT4G34750				11			AT1G29420
SAUR21	AT5G18030		AT2G28085		AT4G34780							AT1G29430
SAUR22	At5g18050		AT2G36210		AT4G34790							AT1G29440
SAUR23	At5g18060		AT2G37030		AT4G34810							AT1G29450
SAUR24	At5g18080		AT3G03820		AT4G38825							AT1G29460
SAUR25	AT4G13790		AT3G03830		AT5G10990							AT1G29490
SAUR26	At3g03850		AT3G03840		AT5G42410							AT1G29500
SAUR27	AT3G03840		AT3G03847		AT5G50760							AT1G29510
SAUR28	AT3G03830		AT3G03850									AT1G75580
SAUR29	AT3G03820		AT3G09870		20							AT1G76190
SAUR3	AT4G34790		AT4G12410									AT2G18010
SAUR30	AT5G53590		AT4G13790									AT2G21200
SAUR31	AT4G00880		AT4G22620									AT2G28085
SAUR32	AT2G46690		AT4G34760									AT2G36210
SAUR33	AT3G61900		AT4G34770									AT2G37030
SAUR34	AT4G22620		AT4G34800									AT3G03820
SAUR35	AT4G12410		AT4G36110									AT3G03830
SAUR36	AT2G45210		AT4G38850									AT3G03840
SAUR37	AT4G31320		AT4G38860									AT3G03847
SAUR38	AT2G24400		AT5G18030									AT3G03850
SAUR39	AT3G43120		AT5G18010									AT3G09870
SAUR4	AT4G34800		AT5G18020									AT4G12410
SAUR40	AT1G79130		AT5G18050									AT4G13790
SAUR41	AT1G16510		AT5G18060									AT4G22620
SAUR42	AT2G28085		AT5G18080									AT4G34760
SAUR43	AT5G42410		AT5G27780									AT4G34770
SAUR44	AT5G03310		AT5G53590									AT4G34800
SAUR45	AT2G36210											AT4G36110
SAUR46	AT2G37030		39									AT4G38850
SAUR47	AT3G20220											AT4G38860
SAUR48	AT3G09870											AT5G18030
SAUR49	AT4G34750											AT5G18010
SAUR5	AT4G34810											AT5G18020
SAUR50	AT4G34760											AT5G18050
SAUR51	AT1G75580											AT5G18060
SAUR52	AT1G75590											AT5G18080
SAUR53	AT1G19840											AT5G27780
SAUR54	AT1G19830											AT5G53590
SAUR55	AT5G50760
SAUR56	AT1G76190
SAUR57	AT3G53250
SAUR58	AT1G43040
SAUR59	AT3G60690
SAUR6	AT2G21210
SAUR60	AT1G20470
SAUR61	AT1G29420
SAUR62	At1g29430
SAUR63	At1g29440
SAUR64	At1g29450
SAUR65	At1g29460
SAUR66	At1g29500
SAUR67	At1g29510
SAUR68	At1g29490
SAUR69	AT5G10990
SAUR7	AT2G21200
SAUR70	AT5G20810
SAUR71	AT1G56150
SAUR72	AT3G12830
SAUR73	AT3G03847
SAUR74	AT3G12955
SAUR75	AT5G27780
SAUR76	AT5G20820
SAUR77	AT1G17345
SAUR78	AT1G72430
SAUR79	AT2G35290
SAUR8	AT2G16580
SAUR9	AT4G36110
The yellow marked SAURs have a highly divergent protein sequence and do not contain the SAUR domain.
These genes/proteins are therefore not further included in the lists.

## Sheet: Add. Table 3
Additional Table 3. Primer sequences
Primer name	Primer code	Sequence 5'-3'
AttB site addition For	PDS 7387	GGGGACAAGTTTGTACAAAAAAGCAGGCT
AttB site addition rev	PDS 7388	GGGGACCACTTTGTACAAGAAAGCTGGGT
BP SAUR16 CDS For	none	AAAAAGCAGGCTATGGCGGTAAAGAGATC
BP SAUR16 CDS Rev	none	AGAAAGCTGGGTTCATCTGATCATGGATGTT
BP SAUR16 DST Rev	none	AGAAAGCTGGGTGAATCTTAGTCCTCATCA
BP SAUR10 CDS For	none	AAAAAGCAGGCTATGGCAATAAAGAGATCGAG
BP SAUR10 CDS Rev	none	AGAAAGCTGGGTTATCTAAACATGGAGATAAGAG
BP SAUR8 CDS For	PDS 8582	AAAAAGCAGGCTATGTCCATTCTCAAGAAATC
BP SAUR8 CDS Rev	PDS 8583	AGAAAGCTGGGTCATCGGATCATGGAAGTC
ful-7 genotyping For	none	ATCAAATCACAATTAGGTACATCG
ful-7 genotyping Rev	none	GACATACTGTAGTTAATTATTTCAAC
pROK LB primer	PDS 8611	GAACAACACTCAACCCTATCTCG
QSAUR16 For	none	CATCGTACCAATCTCCTTCTTG
QSAUR16 Rev	none	GTGAGTCCTCCCATGTCATG
pSAUR16 BPfor	none	AAAAAGCAGGCTGGGAAGTTGGCACCGTT
pSAUR16 BPrev	none	AGAAAGCTGGGTTGTTTAGTTCTAGTGTTTTGT
pSAUR10 BPfor	none	AAAAAGCAGGCTCTCTCAGACTTGAGCATC
pSAUR10 Bprev	none	AGAAAGCTGGGTGAAGAATGTTATATGGAGG
pSAUR12 BPfor	none	AAAAAGCAGGCTGAACCGTTGTGATGGAC
pSAUR12 Bprev	none	AGAAAGCTGGGTGAGGTGTAGATGGCGGA
pSAUR8 BPfor	PDS 7175	AAAAAGCAGGCTAGAGACAACCATTGGAA
pSAUR8 BPrev	PDS 7176	AGAAAGCTGGGTTTGGTGGTTTGAGAGAATC
pSAUR50 BPfor	PDS 7177	AAAAAGCAGGCTTTACGCTAGTCGTTAAT
pSAUR50 Bprev	PDS 7178	AGAAAGCTGGGTTGGGGTTCCTGAGAGAT
pSAUR51 BPrev	PDS 7179	AAAAAGCAGGCTACGGTTGTTGTGTCTTGT
pSAUR51 BPrev	PDS 7180	AGAAAGCTGGGTAAGGATTTGTCTTGTGTGTG
pSAUR9 BPfor	PDS 7181	AAAAAGCAGGCTGTCGTTAGGAGCTGTCCCT
pSAUR9 BPrev	PDS 7182	AGAAAGCTGGGTGATTTGACCTTATTGAAATC
pSAUR54 BPfor	PDS 7183	AAAAAGCAGGCTCACAAACACTCCATCTC
pSAUR54 BPrev	PDS 7184	AGAAAGCTGGGTCCTTGGGAAATGGGGTT
QUBC21 For Ref1	PDS 7341	ATGCTTGGAGTCCTGCTTGG
QUBC21 Rev Ref1	PDS 7342	TGCCATTGAATTGAACCCTCTC
QTIP41 For Ref2	PDS2989	GTGAAAACTGTTGGAGAGAAGCAA
QTIP41 Rev Ref2	PDS2990	TCAACTGGATACCCTTTCGCA
QSAUR16 for	PDS 7492	AACAATGCTACGACGAGGAAG
QSAUR16 rev	PDS 7493	ATTCAGGATGAGTCAAGAAGGAG
QSAUR12 for	PDS 7494	AATGCTATGATGAGGATGGTCTG
QSAUR12 rev	PDS 7495	CTTAGGATGAGTCAAGAAGGATATG
QSAUR8 for	PDS 7185	GAAGAATGGAGGAGGAGGATATG
QSAUR8 rev	PDS 7186	TGTATCTGCTTCTGTTGTGTCC
QSAUR50 for	PDS 7187	AAGATTGCCTTCCGCTTGAC
QSAUR50 rev	PDS 7188	AATGTATCTGCTTCTGTTCTCTCC
QSAUR54 for	PDS 7189	AAAGAAACAGAGCAGTGAGTATAAC
QSAUR54rev	PDS 7190	TGGGAACATCCAGAGGAAGAG
QSAUR51 for	PDS 7191	CGAAAACGGATCTCCTCTTAAC
QSAUR51 rev	PDS 7192	GTACCTAACCCGATTCTCTCC
QSAUR10 for	PDS 7193	CGAGTCTAAGAAAGATGAAGAACG
QSAUR10 rev	PDS 7194	GTGATGGAGCCATGAGATAGG
QSAUR9 for	PDS 7195	CAAGGTAATTGCTACTTCAACGAC
QSAUR9 rev	PDS 7196	CACGAGATTGGGACCACATAG
LBb3.1 SALK T-DNA lines	PDS5156	ATTTTGCCGATTTCGGAAC
LB primer SM lines	PDS5384	CGTGAAGTTTCTCATCTAAGCCCC
SALK_090080 genotyping For	PDS6548	TGGGTATTGGACAACAAAAGG
SALK_090080 genotyping Rev	PDS6549	GTCCCATGTCATGATTGAACC
FLAG_590D09 genotyping For	PDS6631	ATCCCAATGCAAAATCACTCC
FLAG_590D09 genotyping Rev	PDS6632	AACGGGTTAATGCCTACGAAG
Tag3 RB FLAG T-DNA	PDS7259	CTGATACCAGACGTTGCCCGCATAA
FW primer SALK_003272	PDS7287	TCAAGCACGCTTAAAACCAAG
RV primer SALK_003272	PDS7288	TTACAAACCAGGTGGAGATCC
FW primer SALK_022758	PDS7289	TTTACGCTCTTCGATGACACC
RV primer SALK_022758	PDS7290	CACAGAACGAAGATCTGTGAGG
FW primer SALK_040202	PDS7291	TCTTACTTTACCCCACGCCTC
RV primer SALK_040202	PDS7292	TAATCACACCACCACAACGAG
FW primer FLAG_496D01	PDS7293	CGTGCATGAAGTAACACGTTG
RV primer FLAG_496D01	PDS7294	CGAGCACCTCTTCAAGATTTG
FW primer SALK_054423	PDS7295	AACGTCCAACTATTTTCAAGGG
RV primer SALK_054423	PDS7296	TTTTCAGATTTTCACATGGGG
SAUR16 T-DNA primer FW	PDS7490	TAACTATTGAAAGAGAGGAAGAGG
SAUR16 T-DNA primers RV	PDS7491	GCACATTATGAAGGAGCTAGTAG
FW primer SM.3-32396	PDS8130	ATTTTTGGCCTTTCCCTTATG
RV primer SM.3-32396	PDS8131	AACTCTTCCTCGGCTAGTTGG
